# Supplementary material for: A new genus and species in the tribe Empoascini (Hemiptera, Cicadellidae, Typhlocybinae) from China
Source: Zookeys. 2014 Mar 7;(386):85–91. doi: 10.3897/zookeys.386.7020 (PMC3970065; doi:10.3897/zookeys.386.7020)
Supplement: XML Treatment for Circinans [file zookeys.386.7020-treatment1.xml]

<!DOCTYPE tp:taxon-treatment
  PUBLIC "-//TaxonX//DTD Taxonomic Treatment Publishing DTD v0 20100105//EN" "tax-treatment-NSO.dtd">
<tp:taxon-treatment xmlns:tp="http://www.plazi.org/taxpub"><tp:treatment-meta><mixed-citation publication-type="journal"><person-group><name><surname>Lu</surname><given-names>Si-han</given-names></name><name><surname>Qin</surname><given-names>Dao-zheng</given-names></name></person-group><article-title>A new genus and species in the tribe Empoascini (Hemiptera, Cicadellidae, Typhlocybinae) from China</article-title><source>Zookeys</source><day>7</day><month>3</month><year>2014</year><volume>2014</volume><issue>386</issue><fpage>85</fpage><lpage>91</lpage><pub-id pub-id-type="doi">10.3897/zookeys.386.7020</pub-id></mixed-citation></tp:treatment-meta><tp:nomenclature><tp:taxon-name>
                        <tp:taxon-name-part taxon-name-part-type="genus">Circinans</tp:taxon-name-part>
                        <object-id xmlns:xlink="http://www.w3.org/1999/xlink" content-type="zoobank" xlink:type="simple">http://zoobank.org/9F7211A6-3786-4013-A45D-C779BD48B7F4</object-id>
                        <object-id xmlns:xlink="http://www.w3.org/1999/xlink" xlink:type="simple">http://species-id.net/wiki/Circinans</object-id>
                    </tp:taxon-name><tp:taxon-authority>Qin &amp; Lu</tp:taxon-authority><tp:taxon-status xmlns:xlink="http://www.w3.org/1999/xlink" xlink:type="simple">gen. n.</tp:taxon-status></tp:nomenclature><tp:treatment-sec sec-type="Type species"><title>Type species.</title><p><italic><tp:taxon-name>Circinans striata</tp:taxon-name></italic> Qin &amp; Lu, sp. n. here designated.</p></tp:treatment-sec><tp:treatment-sec sec-type="Description"><title>Description.</title><p>Small, yellowish empoascines. Head including eyes as wide as pronotum (<xref ref-type="fig" rid="F1">Figs 1</xref>, <xref ref-type="fig" rid="F1">3</xref>). Vertex in midline shorter than width between eyes, anterior margin slightly produced medially (<xref ref-type="fig" rid="F1">Figs 1</xref>, <xref ref-type="fig" rid="F1">3</xref>), profile of transition of vertex to face rounded, coronal suture distinct, extending well beyond crown midlength (<xref ref-type="fig" rid="F1">Figs 2</xref>, <xref ref-type="fig" rid="F1">3</xref>). Face broad, convex in profile, lateral frontal suture distinct (<xref ref-type="fig" rid="F1">Figs 2</xref>, <xref ref-type="fig" rid="F1">4</xref>). Ocelli on margin about equidistant between eye and midline (<xref ref-type="fig" rid="F1">Figs 3</xref>, <xref ref-type="fig" rid="F1">4</xref>). Pronotum large (<xref ref-type="fig" rid="F1">Figs 1</xref>, <xref ref-type="fig" rid="F1">3</xref>). Forewing narrow, rounded apically, apical cells occupying nearly one-third total length, veins RP and MP’ dissociated at their bases, both arise from r cell and MP’’+CuA’ from m <!--PageBreak-->cell, c and r cells nearly equal in width, both narrower than m and cua cells (<xref ref-type="fig" rid="F2">Fig. 9</xref>). Hindwing with CuA branched, point of branching distad of coalescence of CuA with MP” (<xref ref-type="fig" rid="F2">Fig. 10</xref>).</p><fig id="F1" position="float" orientation="portrait"><label>Figures 1–8.</label><caption><p><italic><tp:taxon-name>Circinans striata</tp:taxon-name></italic> Qin &amp; Lu, sp. n. <bold>1</bold> male adult (abdomen removed), dorsal view <bold>2</bold> same, left lateral view <bold>3</bold> head and thorax, dorsal view <bold>4</bold> face <bold>5</bold> male genitalia, left lateral view <bold>6</bold> same, dorsal view <bold>7</bold> anal tube and anal styli, aedeagus, connective, parameres and subgenital plates, left lateral view <bold>8</bold> abdominal apodeme. Scale bars = 1 mm (Figs 1, 2); 0.2 mm (Figs 3, 4).</p></caption><graphic xmlns:xlink="http://www.w3.org/1999/xlink" xlink:href="ZooKeys-386-085-g001.jpg" position="float" orientation="portrait" xlink:type="simple"/></fig><p>Male basal abdominal sternal apodemes not well developed (<xref ref-type="fig" rid="F1">Fig. 8</xref>). Male pygofer short, with few rigid microsetae along posterior margin, ventral appendage absent (<xref ref-type="fig" rid="F1">Figs 5</xref>, <xref ref-type="fig" rid="F2">11</xref>), dorsal bridge short (<xref ref-type="fig" rid="F1">Fig. 6</xref>). Subgenital plate far exceeding pygofer side, widest at base and tapered to rounded apex, all categories of setae present, A-group setae near base of plate, B-group setae occupying more than half length of anterior margin, C-group setae bluntly terminated, arranged in two rows near base and subapically, between them the macrosetae merged into a single row (<xref ref-type="fig" rid="F1">Figs 5</xref>, <xref ref-type="fig" rid="F1">7</xref>, <xref ref-type="fig" rid="F2">11</xref>, <xref ref-type="fig" rid="F2">13</xref>, <xref ref-type="fig" rid="F2">14</xref>). Paramere robust, slightly longer than pygofer, apophysis bearing prominent dentifer and long setae situated more cephalad (<xref ref-type="fig" rid="F1">Figs 5</xref>, <xref ref-type="fig" rid="F2">11</xref>, <xref ref-type="fig" rid="F2">18</xref>). Connective lamellate (<xref ref-type="fig" rid="F2">Figs 13</xref>, <xref ref-type="fig" rid="F2">17</xref>). Aedeagus in profile narrow, C-shaped in outline, preatrium well developed (<xref ref-type="fig" rid="F1">Figs 5</xref>, <xref ref-type="fig" rid="F1">7</xref>, <xref ref-type="fig" rid="F2">11</xref>, <xref ref-type="fig" rid="F2">15</xref>, <xref ref-type="fig" rid="F2">16</xref>). Anal tube process broad and extended caudad (<xref ref-type="fig" rid="F1">Figs 5</xref>, <xref ref-type="fig" rid="F1">7</xref>, <xref ref-type="fig" rid="F2">11</xref>, <xref ref-type="fig" rid="F2">12</xref>).</p><fig id="F2" position="float" orientation="portrait"><label>Figures 9–18.</label><caption><p><italic><tp:taxon-name>Circinans striata</tp:taxon-name></italic> Qin &amp; Lu, sp. n. <bold>9</bold> forewing <bold>10</bold> hindwing <bold>11</bold> male genitalia, left lateral view <bold>12</bold> anal tube and anal styli, left lateral view <bold>13</bold> paramere, connective and subgenital plate, dorsal view <bold>14</bold> subgenital plate, dorsal view <bold>15</bold> aedeagus, left lateral view <bold>16</bold> aedeagus, dorsal view <bold>17</bold> connective <bold>18</bold> paramere.</p></caption><graphic xmlns:xlink="http://www.w3.org/1999/xlink" xlink:href="ZooKeys-386-085-g002.jpg" position="float" orientation="portrait" xlink:type="simple"/></fig></tp:treatment-sec><tp:treatment-sec sec-type="Etymology"><title>Etymology.</title><p>This name alludes to the unique shape of the aedeagus. Gender: feminine.</p></tp:treatment-sec><tp:treatment-sec sec-type="Discussion"><title>Discussion.</title><p>In the <tp:taxon-name>Empoascini</tp:taxon-name>, <italic><tp:taxon-name>Circinans</tp:taxon-name></italic> is similar to <italic><tp:taxon-name>Alebrasca</tp:taxon-name></italic> Hayashi &amp; Okada, <italic><tp:taxon-name>Luodianasca</tp:taxon-name></italic> Qin &amp; Zhang, <italic><tp:taxon-name>Membranacea</tp:taxon-name></italic> Qin &amp; Zhang, <italic><tp:taxon-name>Nikkotettix</tp:taxon-name></italic> Matsumura, <italic><tp:taxon-name>Schizandrasca</tp:taxon-name></italic> Anufriev and <italic><tp:taxon-name>Szara</tp:taxon-name></italic> Dworakowska in having all apical cells in forewing with separate bases, branching point of CuA in hindwing at or distad of coalescence of CuA with MP” and male pygofer lacking ventral appendage (in <italic><tp:taxon-name>Nikkotettix</tp:taxon-name></italic>, 3rd apical cell in forewing stalked or sessile, male pygofer having or lacking ventral appendage). However, the new genus differs from these genera in having the C-shaped aedeagus; C-group setae of subgenital plate arranged in two rows subapically (aedeagus not C-shaped and C-group setae of subgenital plate uniseriate subapically in these other genera), from <italic><tp:taxon-name>Luodianasca</tp:taxon-name></italic> and <italic><tp:taxon-name>Szara</tp:taxon-name></italic> in the subgenital plate having A-group setae (A-group setae absent in <italic><tp:taxon-name>Luodianasca</tp:taxon-name></italic> and <italic><tp:taxon-name>Szara</tp:taxon-name></italic>). This new genus also differs from <italic><tp:taxon-name>Alebrasca</tp:taxon-name></italic> and <italic><tp:taxon-name>Membranacea</tp:taxon-name></italic> in the presence of an anal tube appendage (anal tube appendage absent in <italic><tp:taxon-name>Alebrasca</tp:taxon-name></italic> and <italic><tp:taxon-name>Membranacea</tp:taxon-name></italic>).</p></tp:treatment-sec><tp:treatment-sec sec-type="Distribution"><title>Distribution.</title><p>China (Fujian, Guizhou).</p></tp:treatment-sec></tp:taxon-treatment>
