# Supplementary material for: A new genus and species in the tribe Empoascini (Hemiptera, Cicadellidae, Typhlocybinae) from China
Source: Zookeys. 2014 Mar 7;(386):85–91. doi: 10.3897/zookeys.386.7020 (PMC3970065; doi:10.3897/zookeys.386.7020)
Supplement: XML Treatment for Circinans striata [file zookeys.386.7020-treatment2.xml]

<!DOCTYPE tp:taxon-treatment
  PUBLIC "-//TaxonX//DTD Taxonomic Treatment Publishing DTD v0 20100105//EN" "tax-treatment-NSO.dtd">
<tp:taxon-treatment xmlns:tp="http://www.plazi.org/taxpub"><tp:treatment-meta><mixed-citation publication-type="journal"><person-group><name><surname>Lu</surname><given-names>Si-han</given-names></name><name><surname>Qin</surname><given-names>Dao-zheng</given-names></name></person-group><article-title>A new genus and species in the tribe Empoascini (Hemiptera, Cicadellidae, Typhlocybinae) from China</article-title><source>Zookeys</source><day>7</day><month>3</month><year>2014</year><volume>2014</volume><issue>386</issue><fpage>85</fpage><lpage>91</lpage><pub-id pub-id-type="doi">10.3897/zookeys.386.7020</pub-id></mixed-citation></tp:treatment-meta><tp:nomenclature><tp:taxon-name>
                        <tp:taxon-name-part taxon-name-part-type="genus">Circinans</tp:taxon-name-part>
                        <tp:taxon-name-part taxon-name-part-type="species">striata</tp:taxon-name-part>
                        <object-id xmlns:xlink="http://www.w3.org/1999/xlink" content-type="zoobank" xlink:type="simple">http://zoobank.org/CB84160F-C396-4DC7-B4BA-DBA0CA9CAA52</object-id>
                        <object-id xmlns:xlink="http://www.w3.org/1999/xlink" xlink:type="simple">http://species-id.net/wiki/Circinans_striata</object-id>
                    </tp:taxon-name><tp:taxon-authority>Qin &amp; Lu</tp:taxon-authority><tp:taxon-status xmlns:xlink="http://www.w3.org/1999/xlink" xlink:type="simple">sp. n.</tp:taxon-status><xref ref-type="fig" rid="F1">Figs 1</xref><xref ref-type="fig" rid="F2">–18</xref></tp:nomenclature><tp:treatment-sec sec-type="Description"><title>Description.</title><p>Size. Male 3.7–4.1 mm.</p><p>General color of body brownish yellow. Vertex yellow, with large creamy patches surrounding ocelli caudomesad, coronal suture brown. Eye black. Face with a longitudinal orange stripe in middle which is less distinct at apex of anteclypeus, rest area of face yellow except genae whitish. Antennae with scape yellow, pedicel brownish. Pronotum brownish yellow centrally and whitish posteriorly, surrounded by irregular arc of light hypodermal pattern in addition to three irregular creamy patches along ante<!--PageBreak-->rior margin. Centre of scutellum with a quadrate whitish patch anteriorly, a triangular creamy patch caudad of scutoscutellar sulcus and two triangular beige patches at basal angles on each side. Forewing and hindwing subhyaline. Dorsum of abdomen blackish, ventrally sordid yellow. Legs yellow except 1st and 2nd tibia and tarsus brown.</p><p>Basal sternal abdominal apodemes parallel sided, not reaching end of segment 3 (<xref ref-type="fig" rid="F1">Fig. 8</xref>). Male pygofer in lateral view with rounded apex, bearing 7–9 rigid setae along posterior margin (<xref ref-type="fig" rid="F1">Figs 5</xref>, <xref ref-type="fig" rid="F2">11</xref>); dorsum of pygofer deeply emarginated caudo-medially, dorsal bridge nearly quarter of the total length of pygofer, horns broad, widely separate basally and diverging slightly (<xref ref-type="fig" rid="F1">Fig. 6</xref>). Subgenital plate in lateral aspect with apical 2/5 curved dorsad, A-group setae (4) longer and slightly thicker than B-group, <!--PageBreak-->B-group setae (19–20) occupying almost 2/3 length of anterior margin, relatively evenly distributed to apex of plate, C-group setae (14–15) starting at 1/4 distance from base and extending to apex of plate, D-group setae (22–25) roughly biseriate, <!--PageBreak-->starting basodorsad of subgenital plate (<xref ref-type="fig" rid="F1">Figs 5</xref>, <xref ref-type="fig" rid="F1">7</xref>, <xref ref-type="fig" rid="F2">11</xref>, <xref ref-type="fig" rid="F2">13</xref>, <xref ref-type="fig" rid="F2">14</xref>). Paramere narrowed in apical half, dentifer bearing 9–10 prominent teeth and about 4 long setae and few sensory pits on lateral surface near apex (<xref ref-type="fig" rid="F2">Fig. 18</xref>). Preatrium of aedeagus fairly long in lateral aspect, arched subbasally and subapically, subapical protrusion of aedeagus tapering and afterwards strongly bent ventrad, terminal part of aedeagus needle-shaped, slightly sinuate, gonopore subterminal, ventral, almost at the same level the aedeagus with a small process on the dorsal side (<xref ref-type="fig" rid="F1">Figs 5</xref>, <xref ref-type="fig" rid="F1">7</xref>, <xref ref-type="fig" rid="F2">11</xref>, <xref ref-type="fig" rid="F2">15</xref>, <xref ref-type="fig" rid="F2">16</xref>). Connective quadrate, broader than long, anterior margin notched medially, lateral margins slightly concave submedially (<xref ref-type="fig" rid="F2">Figs 13</xref>, <xref ref-type="fig" rid="F2">17</xref>). Anal tube process in lateral view short, originating near basoventral angle of segment X and extending caudad, gradually narrowing with rounded apex (<xref ref-type="fig" rid="F1">Figs 5</xref>, <xref ref-type="fig" rid="F1">7</xref>, <xref ref-type="fig" rid="F2">11</xref>, <xref ref-type="fig" rid="F2">12</xref>).</p><p><bold>Female.</bold> Unknown.</p></tp:treatment-sec><tp:treatment-sec sec-type="Type materials"><title>Type materials.</title><p><bold>Holotype.</bold> ♂ (NWAFU), China, Fujian Province, Wuyi Mountain, 16 August 2008, coll. X. Gao and X. T. Li, by light trap. <bold>Paratype.</bold> 1♂ (NWAFU), China, Guizhou Province, Fanjing Mountain, 28 July 2001, coll. Q. Sun, by light trap.</p></tp:treatment-sec><tp:treatment-sec sec-type="Etymology"><title>Etymology.</title><p>The specific epithet refers to the longitudinal orange stripe on the face.</p></tp:treatment-sec><tp:treatment-sec sec-type="Distribution"><title>Distribution.</title><p>China (Fujian, Guizhou).</p></tp:treatment-sec><tp:treatment-sec><!--Section generated to contain objects referenced in tp:taxon-treatment.--><fig id="F1" position="float" orientation="portrait"><label>Figures 1–8.</label><caption><p><italic><tp:taxon-name>Circinans striata</tp:taxon-name></italic> Qin &amp; Lu, sp. n. <bold>1</bold> male adult (abdomen removed), dorsal view <bold>2</bold> same, left lateral view <bold>3</bold> head and thorax, dorsal view <bold>4</bold> face <bold>5</bold> male genitalia, left lateral view <bold>6</bold> same, dorsal view <bold>7</bold> anal tube and anal styli, aedeagus, connective, parameres and subgenital plates, left lateral view <bold>8</bold> abdominal apodeme. Scale bars = 1 mm (Figs 1, 2); 0.2 mm (Figs 3, 4).</p></caption><graphic xmlns:xlink="http://www.w3.org/1999/xlink" xlink:href="ZooKeys-386-085-g001.jpg" position="float" orientation="portrait" xlink:type="simple"/></fig><fig id="F2" position="float" orientation="portrait"><label>Figures 9–18.</label><caption><p><italic><tp:taxon-name>Circinans striata</tp:taxon-name></italic> Qin &amp; Lu, sp. n. <bold>9</bold> forewing <bold>10</bold> hindwing <bold>11</bold> male genitalia, left lateral view <bold>12</bold> anal tube and anal styli, left lateral view <bold>13</bold> paramere, connective and subgenital plate, dorsal view <bold>14</bold> subgenital plate, dorsal view <bold>15</bold> aedeagus, left lateral view <bold>16</bold> aedeagus, dorsal view <bold>17</bold> connective <bold>18</bold> paramere.</p></caption><graphic xmlns:xlink="http://www.w3.org/1999/xlink" xlink:href="ZooKeys-386-085-g002.jpg" position="float" orientation="portrait" xlink:type="simple"/></fig></tp:treatment-sec></tp:taxon-treatment>
